# Supplementary material for: Time-Cumulative Residual Cardiovascular Risk in Patients with Coronary Heart Disease and Diabetes: A 10-Year Follow-Up Study from a Large-Scale Population Cohort and an Independent Clinical Validation Cohort
Source: J Cardiovasc Dev Dis. 2026 Jul 3;13(7):306. doi: 10.3390/jcdd13070306 (PMC13409900; doi:10.3390/jcdd13070306)
Supplement: Supplementary file 1 [file jcdd-13-00306-s001.zip]

Archive with 1 entries (1 files):
- jcdd-4316706-supplementary.pdf
